# Supplementary material for: Profiling cancer-related gene mutations in oral squamous cell carcinoma from Japanese patients by targeted amplicon sequencing
Source: Oncotarget. 2017 Jul 15;8(35):59113–22. doi: 10.18632/oncotarget.19262 (PMC5601718; doi:10.18632/oncotarget.19262)
Supplement: Supplementary file 2 [file oncotarget-08-59113-s002.xlsx]

## Sheet: Table S1
	Supplementary Table 1: Summary of targeted amplicon sequencing data for OSCC
		Mapped reads	Reads on target (％)	Coverage depth	Uniformity (％)	1 ×	20 ×	100 ×	500 ×
						Coverage (%)	Coverage (%)	Coverage (%)	Coverage (%)
	FFPE tumor	5710595	94.5	306.2	77.2	99	90.1	67.9	17.6
	(n=14)		(84.6-98.6)	(174.7-429.5)	(57.9-94.2)	(97.8-99.9)	(75.6-97.8)	(35.9-86.5)	(7.7-33.2)
	Frozen tumor	6767943	96.4	423.2	91.4	99.5	96.7	87.5	27.1
	(n=33)		(82.3-99.5)	(206.5-1078.0)	(72.5-97.0)	(98.6-99.8)	(87.4-99.0)	(60.5-97.2)	(4.0-82.4)
	Blood	6418242	98.1	406.3	87.4	98.6	93.7	79.6	24.6
	(n=26)		(93.8-99.6)	(156.4-1031.0)	(59.2-95.8)	(81.4-99.8)	(69.4-98.6)	(27.3-96.3)	(0-75.5)
	Cell line	6641391	98.2	426.1	90.3	99.2	95.6	82.4	30.6
	(n=9)		(96.2-99.2)	(161.8-793.2)	(82.8-94.5)	(99.1-99.8)	(93.3-98.4)	(67.4-95.8)	(1.4-70.0)
	All values are average calculations. The minimum and maximum values are also indicated
