# Supplementary material for: Profiling cancer-related gene mutations in oral squamous cell carcinoma from Japanese patients by targeted amplicon sequencing
Source: Oncotarget. 2017 Jul 15;8(35):59113–22. doi: 10.18632/oncotarget.19262 (PMC5601718; doi:10.18632/oncotarget.19262)
Supplement: Supplementary file 3 [file oncotarget-08-59113-s003.xlsx]

## Sheet: Table S2
	Supplementary Table 2: Full description of targeted amplicon sequencing data for OSCC tissues
	Patient No.	Sample type	Mapped reads	Reads on target (%)	Coverage depth	Uniformity (%)	1x Coverage (%)	20x Coverage (%)	100x Coverage (%)	500x Coverage (%)	Nonsynonymous mutations	Synonymous mutations	Total number of mutations	Total number of CNVs
	2	FFPE	5156165	84.63	250.6	92.9	99.87	97.17	81.48	7.73	11	6	17	1
	12	FFPE	5813394	94.34	307.5	80.84	99.21	93.13	70.44	18.16	7	2	9	136
	15	FFPE	5508824	97.66	310	63.44	97.75	80.74	53.97	19.72	3	6	9	409
	19	FFPE	8018412	96.44	418.9	57.89	98.68	83.22	54.05	20.8	7	1	8	481
	22	FFPE	5060875	98.58	300.1	80.15	98.87	91.62	71	19.25	7	0	7	101
	26	FFPE	4088855	89.5	194.6	60.72	97.92	75.57	37.67	10.34	4	2	6	465
	28	FFPE	4711754	97.43	273.4	84.57	99.17	93.57	71.88	14.72	4	2	6	16
	30	FFPE	7570869	97.07	312.4	91.76	99.87	97.77	83.3	15.43	4	1	5	47
	32	FFPE	4818162	98	276.4	73.33	98.54	86.97	61.24	16.34	3	2	5	454
	33	FFPE	3728481	85.91	174.7	65.78	98.58	78.67	35.91	8.26	3	1	4	342
	36	FFPE	4467426	98.09	271.6	94.23	99.52	97.35	86.48	10.87	4	0	4	49
	42	FFPE	7049081	96.18	392.8	83.72	99.56	95.24	79.38	23.72	3	0	3	0
	45	FFPE	6872306	91.65	373.6	82.25	99.45	94.22	77.6	27.38	1	1	2	13
	46	FFPE	7083728	97.43	429.5	87.56	99.53	95.9	85.84	33.16	2	0	2	20
	1	Frozen	9197241	98.61	574.9	79.62	99.03	93.02	81.52	41.35	11	9	20	312
	3	Frozen	3791686	96.78	238.6	94.84	99.42	97.35	86.83	3.96	12	5	17	7
	4	Frozen	5599676	96.66	349.6	94.88	99.63	97.82	92.39	18.78	12	4	16	2
	5	Frozen	4240772	96.38	261.2	95.52	99.67	97.89	89.36	5.49	10	6	16	9
	6	Frozen	3947076	94.09	230.7	90.97	99.54	96.41	75.98	4.88	9	7	16	24
	7	Frozen	4401095	98.24	282.2	95.65	99.62	97.91	90.95	7.35	11	4	15	8
	8	Frozen	6611536	94.97	387.1	93.75	99.7	97.85	91.4	24.85	11	2	13	32
	9	Frozen	7775732	94.1	468.2	97.04	99.8	98.71	96.9	39.41	8	3	11	0
	10	Frozen	6736015	96.57	418.6	93.13	99.73	97.77	91.89	32.93	9	1	10	0
	11	Frozen	3883435	97.45	244.4	94.16	99.48	97.14	85.27	5.07	6	3	9	5
	13	Frozen	8959892	99.35	581.4	92.18	99.31	97.99	93.19	50.73	7	2	9	6
	14	Frozen	4086740	97.89	252.7	91.16	99.41	95.59	82.9	6.86	7	2	9	11
	16	Frozen	3376398	97.45	206.5	87.32	98.57	92.66	71.33	5.64	9	0	9	148
	17	Frozen	5104011	83.99	279.4	72.48	98.83	87.4	60.49	18.6	4	4	8	446
	18	Frozen	8044884	82.29	423.5	91.63	99.68	97.46	89.9	30.48	6	2	8	16
	20	Frozen	5040179	96.45	315.7	96.79	99.72	98.41	94.99	7.02	4	3	7	1
	21	Frozen	6668352	91.83	384.3	83.09	99.48	94.35	78.65	24.83	4	3	7	94
	23	Frozen	4445286	96.85	270.6	87.32	99.32	94.76	78.56	11.86	2	5	7	1
	24	Frozen	5252020	98.85	339.9	93.96	99.55	97.68	90.11	19.3	7	0	7	14
	25	Frozen	3434962	94.94	210.9	91.09	99.43	94.88	79.75	4.05	7	0	7	2
	27	Frozen	6910124	98.81	455.9	93.42	99.65	97.05	92.97	38.01	5	1	6	0
	29	Frozen	13268630	99.42	843.6	86.25	99.27	96.86	91.05	61.82	6	0	6	56
	31	Frozen	4584882	98.39	293.3	91.08	99.32	96.46	82.84	16.48	5	0	5	0
	34	Frozen	4287558	97.71	272.5	94.45	99.52	97.49	87.69	8.7	4	0	4	0
	35	Frozen	4996263	95.23	303.3	95.46	99.69	98	91.48	11.24	1	3	4	7
	37	Frozen	13430991	99.45	881.6	94.63	99.4	98.45	96.48	77.97	3	1	4	158
	38	Frozen	9463236	98.99	596.4	84.26	99.24	95.99	86.41	44.86	4	0	4	170
	39	Frozen	6764727	98.87	448	93.84	99.61	97.54	92.11	35.03	3	1	4	13
	40	Frozen	3333286	97.76	207.3	92.44	99.24	96.41	87.25	11.95	1	2	3	30
	41	Frozen	17009085	95.78	1078	94.11	99.51	98.63	96.79	82.39	2	1	3	16
	43	Frozen	10045784	99.42	657.3	89.78	99.3	97.18	91.83	57.55	3	0	3	250
	44	Frozen	14532136	99.1	947.3	94.35	99.78	99.02	97.17	77.32	2	0	2	330
	47	Frozen	4118415	97.99	261.9	95.64	99.62	97.87	89.63	5.98	0	1	1	7
																	#DIV/0!
																		#DIV/0!	#DIV/0!	#DIV/0!
