# Supplementary material for: Profiling cancer-related gene mutations in oral squamous cell carcinoma from Japanese patients by targeted amplicon sequencing
Source: Oncotarget. 2017 Jul 15;8(35):59113–22. doi: 10.18632/oncotarget.19262 (PMC5601718; doi:10.18632/oncotarget.19262)
Supplement: Supplementary file 4 [file oncotarget-08-59113-s004.xlsx]

## Sheet: Table S3
	Supplementary Table 3: Validated mutations by Sanger sequencing
	Gene	Cell line name	Function	Amino acid	Coding	COSMIC ID	Total	Variant	Variant
		Patient No.		(protein)			coverage	coverage	frequency (％)
	TP53	HSC3	fs ins	p.Arg306fs	c.915_916insTAAG	4603356	713	584	81.9
		SCC-25	fs del	p.Arg209fs	c.626_627delGA	1312013	854	854	100
		1	fs del	p.Pro270fs	c.810_810delT	1651732	158	59	37.3
		3	missense	p.Arg282Trp	c.844C>T	10704	420	168	40
		5	missense	p.Arg158His	c.473G>A	3378357	148	48	32.4
		6	missense	p.Arg273Cys	c.817C>T	10659	403	291	72.2
		10	nonsense	p.Arg196X	c.586C>T	10705	679	114	16.8
		18	missense	p.Lys132Arg	c.395A>G	11582	99	53	53.5
		34	inf del	p.Arg156Met	c.466_477delCGCGTC CGCGCC	none	133	27	20.3
	NOTCH1	9	missense	p.Thr1014Met	c.3041C>T	5880335	100	53	53
		10	fs ins	p.Ala1696fs	c.5071_5072insACTCTGGAAGCACT	none	78	17	21.8
		23	missense	p.Gly310Arg	c.928G>A	99644	439	150	34.2
		33	missense	p.Val2079Leu	c.6235G>C	none	60	12	20
	CDKN2A	HOC119	fs del	p.Ile49fs	c.146_146delT	4433510	136	136	100
		18	fs del	p.Glu27fs	c.79delG	28676	18	10	55.6
		27	fs del	p.Ala73fs	c.217_218delGC	none	1708	284	16.6
	SYNE1	2	missense	p.Ala5138Ser	c.15412G>T	none	81	43	53.1
		5	missense	p.Arg468Trp	c. 1402C>T	none	25	14	56
		7	splice site	3’ splice site	T>C	none	44	15	34.1
				(exon 112)
			missense	p.Lys6871Asn	c.20613G>T	none	494	156	31.6
		20	missense	p.Ala4359Val	c.13076C>T	none	260	135	51.9
		22	missense	p.Val2392Ala	c. 7175A>G	none	133	57	42.9
	ROS1	4	fs ins	p.Ser1573fs	c.4715_4716insC	none	139	88	63.3
		18	nonsense	p.Gln132X	c.394C>T	none	315	75	23.8
		20	missense	p.Pro1607Ser	c.4819C>T	none	355	172	48.5
		22	missense	p.Arg894Gln	c.2681G>A	none	399	199	49.9
	TAF1L	2	missense	p.Arg1454Cys	c.4360C>T	1267362	298	136	45.6
	TSC1	16	inf ins	p.Ser1043dup	c.3129_3130insAGC	none	100	35	35
	PIK3CA	25	missense	p.Glu545Lys	c.1633G>A	763	183	56	30.6
	CREBBP	Ca9-22	fs del	p.Ser1771fs	c.5310_5310delG	none	516	161	31.2
	Sequence analysis was performed using Big Dye Terminator v3.1 (Thermo Fisher Scientific) on an Applied Biosystems 3130xl Genetic Analyzer (Foster City, CA, USA).
	The primer sequences and specific PCR conditions are available on request.
	fs ins, frameshift insertion; fs del, frameshift deletion; inf del, in-frame deletion; inf ins, in-frame insertion
