# Supplementary material for: Profiling cancer-related gene mutations in oral squamous cell carcinoma from Japanese patients by targeted amplicon sequencing
Source: Oncotarget. 2017 Jul 15;8(35):59113–22. doi: 10.18632/oncotarget.19262 (PMC5601718; doi:10.18632/oncotarget.19262)
Supplement: Supplementary file 5 [file oncotarget-08-59113-s005.xlsx]

## Sheet: Table S4
Supplementary Table 4: Somatic nonsynonymous mutations found in OSCC cell lines
Cell line	HSC2	HSC3	HSC4	SKN3	SCC25	HOC119	MON2	SAS	Ca9-22
Gene
ABL1		p.Val390Ile
ABL2				p.Ile733Ser		p.Ile733Ser			p.Arg270X
ADAMTS20	p.Trp1663Gly, COSM4418684	p.Glu786fs (fs del)
ARNT			p.Pro706Leu
ATM	p.Leu581Val
ATR	p.Arg109Trp
ATRX						p.Pro1029Leu, COSM4486653
AXL									p.Val150Ala
BCL11B									p.Glu543del (inf del)
CCND1								p.Glu275fs (fs del)	p.Glu275fs (fs del)
CDC73			p.Gly464Val
CDH2			p.Arg697Ser
CDKN2A	3'splice site	p.Glu120X, COSM12479	p.Arg80X, COSM12475			p.Ile49fs (fs del), COSM4433510
CREBBP									p.Ser1771fs (fs del)
CTNNA1									p.Glu865X
CTNNB1	p.Ala622Ser
CSMD3								p.Leu72Pro
CYP2C19		p.Trp212X, COSM147000					p.Trp212X	p.Trp212X	p.Ser18Pro
DST	p.Gln3550X
EP400									p.Pro1812Ser
EPHB1									p.Glu161Lys
ERBB4						p.His615Gln			p.Pro854Leu
ETV4					p.Arg437Cys
FLT3			p.Glu525Lys
FN1							p.His637Gln
HLF			p.Glu94Gln
IDH1					p.Val178Ile, COSM97131
JAK2			p.Arg300Lys
KAT6B		p.Glu1097del (inf del)				p.Glu1104Asn
MARK1									p.Gly777Glu
MARK4									p.Ile312Val
MEN1						p.Pro65His
MLL2	p.Gln3860X	p.Leu2929Ile, COSM2006999				p.Met3349Val	p.Gln2416X, COSM4876197
MLLT10		p.Arg672Cys, COSM2133031	p.Ser308X					p.Asn979fs (fs del)
MYH11				p.Ala282Gly
NF1						p.Asp2585His
NFKB2									p.Arg199Gly
NOTCH1						p.Gln177X		p.Glu415Lys
NOTCH2	p.Gln1634Glu							p.Cys433Phe
NOTCH4		p.Leu16del (inf del), COSM4591992				p.Leu16del (inf del), COSM4591992			p.Leu16del (inf del), COSM4591992
PALB2			p.Glu837Lys, COSM3279835
PBRM1		p.Asp1080His
PIK3CA	p.His1047Arg, COSM775		p.Glu545Lys, COSM763
PIK3CG									p.Glu14X
POU5F1								p.Gly18Arg
PTEN			p.Cys136Trp
RECQL4		p.Pro441Ser, COSM2871918
ROS1							p.Glu1902Lys
SAMD9									p.Ile268Thr
SGK1				p.Val332Ala			p.Phe241Leu
SETD2		p.Ser1769Tyr
SMAD4	p.Ser178X, COSM1582844	p.His132Tyr, COSM2879546				p.Gln256Leu, COSM5546625
SNAPC5		p.Gln354His
SYNE1		p.Glu1397Asp		p.Thr5426Met	p.Cys4021Arg	p.Lys4050Asn		p.Thr542Met
		p.Ser5581Asn, COSM3020219				p.Arg8687Gln
TAF1			p.Asp330Asn					p.Asp1048His
TAF1L				p.Ala1002Pro
TET2							p.Phe868Leu, COSM87107
TLX1		p.Glu265Asp
TP53	3'splice site	p.Arg306fs (fs ins), COSM4603356	p.Arg248Gln, COSM10662	p.Gly154Val, COSM6815	p.Arg209fs (fs del), COSM1312013	p.Arg282Trp, COSM10704	p.Ser127Phe, COSM44226	p.Glu336X, COSM11291	p.Arg248Trp, COSM10656
				p.Ser106Arg, COSM45944
TSC2			p.Ile1495Met
XPA	p.Tyr48Phe
	fs ins, frameshift insertion; fs del, frameshift deletion; inf del, in-frame deletion
	COSMIC ID is listed if available.
