# Supplementary material for: Profiling cancer-related gene mutations in oral squamous cell carcinoma from Japanese patients by targeted amplicon sequencing
Source: Oncotarget. 2017 Jul 15;8(35):59113–22. doi: 10.18632/oncotarget.19262 (PMC5601718; doi:10.18632/oncotarget.19262)
Supplement: Supplementary file 7 [file oncotarget-08-59113-s007.xlsx]

## Sheet: Table S6
	Supplementary Table 6: NOTCH1 mutations detected in this study
	Patient No.	Protein Change	Coding	Mutation Type	COSMIC ID	SIFT	PolyPhen-2	Grantham
	4	p.Asp352Gly	c.1055A>G	Missense	none	0	1	94
	8	p.Pro1405His	c.4214C>A	Missense	none	0.13	0.429	77
	9	p.Thr1014Met	c.3041C>T	Missense	COSM5880335	0	1	81
	10	p.Ala1696fs	c.5071_5072 insACTCTGGAAGCACT	Frameshift insertion	none	NA	NA	NA
	11	5' splice site (exon 29)		Splice Site	none	NA	NA	NA
	12	p.Asp1185Asn	c.3553G>A	Missense	none	0.65	0	23
	19	p.Pro1405His	c.4214C>A	Missense	none	0.13	0.429	77
	22	p.Gln1957Pro	c.5870A>G	Missense	none	0.13	0.033	76
	23	p.Gly310Arg	c.928G>A	Missense	COSM99644	0	0.999	125
	27	p.Cys1383Tyr	c.4148G>A	Missense	none	0	0.999	194
	33	p.Val2079Leu	c.6235C>G	Missense	none	0.05	0.118	58
	37	p.Arg365Cys	c.1093C>T	Missense	COSM99651	0	1	180
	We listed the results of in silico functional analysis of three bioinformatics programs (SIFT, PolyPhen-2 and Grantham) to predict whether the amino acid substitutions have an impact on the biological function of a protein.
	SIFT scores ranged from 0.0 (deleterious) to 1.0 (tolerated). Variants with scores 0.0–0.05 were considered deleterious, and scores closer to 0.0 were more confidently predicted to be deleterious.
	Variants with PolyPhen-2 scores ranged from 0.0 to 0.15 were predicted to be benign, and scores 0.15 to 1.0 were considered possibly damaging. Additionally, scores from 0.85 to 1.0 were more confidently predicted to be damaging.
	Conservative amino acid changes were defined by a Grantham score of 50 or below, moderate changes by a Grantham score of 51 to 100, and radical changes by a score of greater than 100.
	NA: Not available
