# Supplementary material for: Profiling cancer-related gene mutations in oral squamous cell carcinoma from Japanese patients by targeted amplicon sequencing
Source: Oncotarget. 2017 Jul 15;8(35):59113–22. doi: 10.18632/oncotarget.19262 (PMC5601718; doi:10.18632/oncotarget.19262)
Supplement: Supplementary file 8 [file oncotarget-08-59113-s008.xlsx]

## Sheet: Table S7
	Supplementary Table 7: List of somatic mutations in CDKN2A and PIK3CA genes
	Gene	Patient No.	Gender	Lymph node metastasis	TNM stage	Smoking	Drinking	Protein Change	Coding	Mutation Type	COSMIC ID	SIFT	PolyPhen-2	Grantham
	CDKN2A	7	Female	−	I	+	+	p.Val28Ala	c.83_100delTGCGGGCGCTGCTGGAGG	In-frame deletion	none	NA	NA	NA
		14	Male	+	IVa	−	−	p.Met52fs	c.155_155delT	Frameshift deletion	COSM48952	NA	NA	NA
		15	Female	−	II	−	−	p.Trp110X	c.330G>A	Nonsense	COSM12547	NA	NA	NA
		18	Male	+	IVa	+	−	p.Glu27fs	c.79_79delG	Frameshift deletion	none	NA	NA	NA
		23	Female	+	IVa	+	+	p.Tyr129X	c.387C>G	Nonsense	COSM13221	NA	NA	NA
		27	Female	−	II	−	−	p.Ala73fs	c.217_218delGC	Frameshift deletion	none	NA	NA	NA
		28	Male	+	III	−	−	5' splice site (exon 2)		splice site	none	NA	NA	NA
		36	Female	−	I	+	+	p.Gln50Arg	c.149A>G	Missense	COSM13828	0	0.997	43
		41	Male	+	IVa	−	+	p.Arg80X	c.238C>T	Nonsense	COSM12475	NA	NA	NA
	PIK3CA	1	Male	+	IVa	+	+	p.Glu726Lys	c.2176G>A	Missense	COSM87306	0.83	0.872	56
		4	Female	+	IVb	−	−	p.His1047Arg	c.3140A>G	Missense	COSM775	0.01	0.639	29
		8	Male	+	IVa	+	+	p.His1047Arg	c.3140A>G	Missense	COSM775	0.01	0.639	29
		25	Male	+	IVa	+	+	p.Glu545Lys	c.1633G>A	Missense	COSM763	0.05	0.946	56
		27	Female	−	II	−	−	p.Tyr1021Cys	c.3062A>G	Missense	COSM12461	0	1	194
	We listed the results of in silico functional analysis of three bioinformatics programs (SIFT, PolyPhen-2 and Grantham) to predict whether the amino acid substitutions have an impact on the biological function of a protein.
	NA: Not available
